# Supplementary material for: Plasticity of primary and secondary growth dynamics in Eucalyptus hybrids: a quantitative genetics and QTL mapping perspective
Source: BMC Plant Biol. 2013 Aug 26;13:120. doi: 10.1186/1471-2229-13-120 (PMC3870978; doi:10.1186/1471-2229-13-120)
Supplement: Additional file 5 — Matrix of Pearson correlation coefficients. For all traits: cumulative growth, growth increment, growth curve parameters and predicted values for P93 (A), P97 (B) and P93 (C). Only significant correlation values (p-value < 0.05) are displayed. [file 1471-2229-13-120-S5.xlsx]

## Sheet: Add 5 (A,B,C)
Additional file 5 (A, B, C). Matrix of Pearson correlation coefficients. For all traits: cumulative growth, growth increment, growth curve parameters and predicted values for P93 (A), P97 (B) and P93 (C). Only significant correlation values (p-value<0.05) are displayed
HtX =stem heigth at age X months; CirX = stem circumference at 1.30m at age X months; HtX_Y= stem heigth increment between months X and Y; CirX_Y= stem circumference increment between months X and Y; Asym (asymptote of the curve), lrc (logarithm of the time constant) and c0 (value on the abscissa when the curve intersects the x-axis) = 3 parameters of the monomolecular model; P_ = value predicted…
A		Ht14	Ht26	Ht39	Ht51	Ht59	Ht14_26	Ht26_39	Ht39_51	Ht51_59	Cir14	Cir26	Cir39	Cir51	Cir59	Cir14_26	Cir26_39	Cir39_51	Cir51_59	Asym_c	lrc_c	c0_c	Asym_h	lrc_h	c0_h
	Ht26	0.78
	Ht39	0.69	0.88
	Ht51	0.66	0.8	0.91
	Ht59	0.63	0.81	0.89	0.94
	Ht14_26		0.7	0.61	0.49	0.57
	Ht26_39	0.17	0.22	0.65	0.44	0.53
	Ht39_51			0.31	0.68	0.6
	Ht51_59		0.2			0.4
	Cir14	0.78	0.73	0.73	0.7	0.68	0.25	0.26	0.22
	Cir26	0.7	0.83	0.85	0.83	0.81	0.52	0.38	0.27		0.88
	Cir39	0.61	0.77	0.84	0.84	0.82	0.52	0.47	0.45		0.82	0.95
	Cir51	0.57	0.73	0.83	0.83	0.83	0.51	0.53	0.46		0.78	0.92	0.98
	Cir59	0.55	0.71	0.82	0.83	0.82	0.5	0.54	0.47		0.76	0.91	0.98	0.99
	Cir14_26	0.35	0.65	0.73	0.69	0.7	0.64	0.39	0.23		0.45	0.82	0.81	0.8	0.79
	Cir26_39	0.24	0.4	0.56	0.52	0.54	0.37	0.5	0.23		0.43	0.55	0.78	0.78	0.79	0.52
	Cir39_51	0.21	0.32	0.56	0.55	0.6	0.28	0.51	0.34		0.32	0.44	0.62	0.75	0.76	0.45	0.49
	Cir51_59		0.2	0.27	0.3	0.32		0.35	0.25		0.23	0.31	0.38	0.4	0.5	0.3	0.38	0.37
	Asym_c	0.42	0.54	0.68	0.66	0.68	0.38	0.55	0.26		0.61	0.71	0.83	0.91	0.93	0.57	0.81	0.82	0.61
	lrc_c			-0.18		-0.25		-0.43			-0.19		-0.23	-0.37	-0.42		-0.48	-0.71	-0.56	-0.68
	c0_c						0.34				-0.37					0.52		-0.22	-0.25	-0.24	0.68
	Asym_h	0.3	0.19	0.24	0.31	0.56		0.2	0.47	0.47	0.23	0.26	0.24	0.27	0.27	0.2		0.25	0.2	0.26	-0.18
	lrc_h	-0.23				-0.51	0.2	-0.17	-0.51	-0.45	-0.19			-0.2	-0.2			-0.24		-0.22	0.29	0.22	-0.9
	c0_h	-0.6	-0.2			-0.39	0.38		-0.31	-0.41	-0.41	-0.23										0.32	-0.71	0.82
B		Ht7	Ht8	Ht9	Ht10	Ht11	Ht12	Ht13	Ht15	Ht18	Ht21	Ht24	Ht27	Ht30	Ht34	Ht44	Ht52	Ht62	Ht13_18	Ht24_30	Ht_cum	Ht7_8	Ht8_9	Ht9_10	Ht10_11	Ht11_12	Ht12_13	Ht13_15	Ht15_18	Ht18_21	Ht21_24	Ht24_27	Ht27_30	Ht30_34	Ht34_44	Ht44_52	Ht52_62	Cir7	Cir8	Cir9	Cir10	Cir11	Cir12	Cir13	Cir15	Cir18	Cir21	Cir24	Cir27
	Ht8	0.95
	Ht9	0.9	0.97
	Ht10	0.84	0.93	0.97
	Ht11	0.79	0.88	0.93	0.97
	Ht12	0.75	0.83	0.89	0.93	0.97
	Ht13	0.68	0.77	0.83	0.87	0.93	0.97
	Ht15	0.59	0.67	0.73	0.78	0.84	0.92	0.97
	Ht18	0.56	0.65	0.71	0.76	0.81	0.88	0.94	0.98
	Ht21	0.52	0.59	0.65	0.69	0.73	0.81	0.87	0.93	0.95
	Ht24	0.5	0.57	0.63	0.66	0.71	0.79	0.85	0.92	0.94	0.98
	Ht27	0.42	0.5	0.55	0.59	0.65	0.73	0.81	0.89	0.91	0.96	0.98
	Ht30	0.41	0.48	0.54	0.57	0.63	0.71	0.78	0.87	0.9	0.94	0.97	0.98
	Ht34	0.41	0.48	0.53	0.57	0.62	0.7	0.78	0.86	0.88	0.94	0.96	0.98	0.98
	Ht44	0.39	0.45	0.5	0.54	0.6	0.68	0.75	0.82	0.82	0.9	0.92	0.94	0.94	0.97
	Ht52	0.36	0.42	0.47	0.51	0.56	0.63	0.7	0.79	0.8	0.88	0.89	0.92	0.92	0.95	0.98
	Ht62	0.34	0.41	0.45	0.5	0.55	0.62	0.69	0.77	0.78	0.84	0.86	0.89	0.89	0.92	0.96	0.98
	Ht13_18		0.18	0.23	0.26	0.31	0.4	0.49	0.67	0.76	0.74	0.75	0.75	0.76	0.74	0.67	0.68	0.69
	Ht24_30				0.16	0.2	0.24	0.3	0.37	0.41	0.45	0.47	0.59	0.67	0.6	0.57	0.56	0.55	0.46
	Ht_cum			0.2	0.23	0.28	0.36	0.45	0.62	0.7	0.72	0.74	0.8	0.84	0.8	0.75	0.76	0.75	0.88	0.82
	Ht7_8	0.38	0.64	0.69	0.72	0.7	0.66	0.65	0.58	0.59	0.52	0.51	0.47	0.46	0.41	0.39	0.37	0.38	0.22		0.2
	Ht8_9	0.4	0.51	0.7	0.73	0.74	0.74	0.7	0.65	0.65	0.59	0.56	0.5	0.5	0.5	0.45	0.42	0.4	0.29	0.22	0.28	0.55
	Ht9_10	0.3	0.41	0.49	0.68	0.72	0.72	0.71	0.67	0.65	0.56	0.54	0.49	0.46	0.49	0.48	0.46	0.49	0.29		0.23	0.52	0.54
	Ht10_11		0.17	0.23	0.31	0.51	0.58	0.63	0.63	0.6	0.5	0.49	0.49	0.47	0.47	0.47	0.43	0.47	0.35	0.24	0.34	0.21	0.34	0.42
	Ht11_12	0.19	0.24	0.31	0.37	0.46	0.65	0.74	0.78	0.75	0.73	0.73	0.7	0.67	0.66	0.65	0.64	0.6	0.54	0.27	0.47	0.26	0.42	0.43	0.56
	Ht12_13				0.16	0.24	0.36	0.56	0.64	0.63	0.6	0.61	0.6	0.59	0.59	0.57	0.56	0.54	0.57	0.34	0.53	0.16	0.2	0.26	0.49	0.64
	Ht13_15	0.15	0.19	0.24	0.29	0.35	0.45	0.56	0.75	0.75	0.76	0.76	0.77	0.76	0.76	0.72	0.72	0.7	0.89	0.42	0.79	0.2	0.31	0.34	0.4	0.64	0.65
	Ht15_18					0.15	0.18	0.21	0.27	0.45	0.39	0.42	0.4	0.44	0.39	0.28	0.3	0.34	0.74	0.32	0.64				0.18	0.19	0.22	0.35
	Ht18_21										0.28	0.25	0.2	0.2	0.21	0.23	0.24	0.18							-0.16
	Ht21_24											0.31	0.29	0.31	0.27	0.21	0.2	0.19	0.2	0.21	0.24								0.21
	Ht24_27												0.31	0.25	0.22	0.21	0.23	0.21		0.65	0.42							0.18
	Ht27_30	0.17	0.21	0.25	0.25	0.27	0.3	0.35	0.4	0.46	0.49	0.53	0.49	0.64	0.57	0.52	0.5	0.48	0.48	0.71	0.68	0.21	0.28	0.17	0.18	0.26	0.32	0.38	0.42		0.29
	Ht30_34				0.16	0.2	0.25	0.3	0.37	0.36	0.43	0.42	0.44	0.38	0.55	0.54	0.53	0.5	0.32		0.25			0.21	0.25	0.31	0.33	0.4		0.24
	Ht34_44	0.16			0.18	0.22	0.28	0.35	0.42	0.4	0.51	0.52	0.54	0.54	0.58	0.77	0.74	0.74	0.34	0.36	0.42			0.19	0.27	0.39	0.4	0.43		0.33		0.18	0.28	0.43
	Ht44_52					0.16	0.22	0.27	0.35	0.37	0.44	0.45	0.47	0.46	0.5	0.51	0.68	0.64	0.42	0.29	0.44			0.26		0.33	0.3	0.42	0.23	0.21		0.16	0.22	0.37	0.39
	Ht52_62					0.19	0.22	0.26	0.3	0.32	0.32	0.35	0.38	0.39	0.41	0.44	0.45	0.62	0.32	0.33	0.39			0.22	0.22	0.22	0.27	0.31	0.17		0.19	0.16	0.26	0.22	0.39	0.26
	Cir7	0.93	0.87	0.8	0.73	0.67	0.63	0.56	0.46	0.41	0.39	0.37	0.33	0.32	0.31	0.29	0.28	0.26				0.29	0.32	0.24
	Cir8	0.92	0.9	0.86	0.8	0.75	0.71	0.64	0.56	0.53	0.53	0.49	0.4	0.38	0.39	0.38	0.35	0.34				0.37	0.39	0.32		0.18		0.16										0.94
	Cir9	0.89	0.9	0.88	0.86	0.83	0.79	0.73	0.64	0.61	0.6	0.56	0.49	0.47	0.48	0.47	0.45	0.41	0.18		0.17	0.45	0.5	0.44	0.21	0.26		0.22					0.19	0.18	0.21	0.16		0.9	0.96
	Cir10	0.85	0.89	0.89	0.89	0.88	0.85	0.8	0.72	0.69	0.68	0.64	0.57	0.55	0.56	0.56	0.53	0.48	0.24	0.17	0.22	0.57	0.57	0.52	0.34	0.35	0.18	0.28					0.25	0.2	0.28	0.18		0.8	0.9	0.96
	Cir11	0.82	0.85	0.87	0.87	0.88	0.86	0.82	0.75	0.72	0.71	0.67	0.6	0.59	0.61	0.61	0.58	0.54	0.28	0.2	0.27	0.57	0.58	0.57	0.39	0.41	0.23	0.32					0.28	0.23	0.32	0.22		0.77	0.86	0.93	0.98
	Cir12	0.78	0.82	0.84	0.86	0.88	0.88	0.86	0.8	0.77	0.76	0.72	0.67	0.65	0.66	0.65	0.62	0.57	0.35	0.24	0.33	0.55	0.59	0.6	0.47	0.5	0.31	0.39	0.16				0.29	0.28	0.35	0.24		0.7	0.82	0.9	0.96	0.98
	Cir13	0.76	0.8	0.82	0.84	0.87	0.88	0.87	0.83	0.8	0.8	0.77	0.72	0.7	0.71	0.69	0.65	0.61	0.41	0.27	0.39	0.56	0.59	0.61	0.49	0.53	0.37	0.45	0.2				0.32	0.32	0.38	0.27	0.18	0.69	0.79	0.87	0.94	0.96	0.98
	Cir15	0.73	0.77	0.79	0.81	0.84	0.86	0.86	0.84	0.81	0.83	0.79	0.75	0.73	0.75	0.73	0.7	0.65	0.44	0.31	0.44	0.53	0.56	0.59	0.49	0.54	0.38	0.49	0.2				0.33	0.35	0.42	0.32	0.2	0.64	0.76	0.84	0.91	0.94	0.97	0.99
	Cir18	0.66	0.71	0.74	0.76	0.79	0.83	0.85	0.86	0.85	0.87	0.84	0.81	0.8	0.81	0.79	0.77	0.73	0.54	0.37	0.54	0.53	0.55	0.57	0.48	0.57	0.44	0.57	0.26	0.17			0.4	0.4	0.47	0.39	0.26	0.54	0.69	0.77	0.85	0.89	0.93	0.95	0.98
	Cir21	0.54	0.59	0.63	0.66	0.71	0.77	0.82	0.86	0.87	0.92	0.9	0.88	0.87	0.89	0.87	0.86	0.82	0.64	0.44	0.64	0.48	0.5	0.54	0.48	0.64	0.53	0.68	0.3	0.27			0.46	0.48	0.56	0.48	0.34	0.42	0.58	0.66	0.74	0.79	0.84	0.89	0.92	0.97
	Cir24	0.5	0.56	0.59	0.63	0.67	0.73	0.79	0.85	0.85	0.91	0.91	0.89	0.88	0.9	0.89	0.88	0.85	0.66	0.47	0.67	0.45	0.47	0.52	0.46	0.63	0.55	0.7	0.32	0.3			0.48	0.5	0.59	0.51	0.36	0.38	0.53	0.61	0.69	0.74	0.8	0.85	0.89	0.94	0.99
	Cir27	0.43	0.48	0.51	0.55	0.59	0.66	0.73	0.81	0.81	0.89	0.89	0.89	0.88	0.91	0.9	0.9	0.87	0.66	0.49	0.68	0.4	0.39	0.46	0.43	0.6	0.55	0.71	0.31	0.29	0.17	0.17	0.49	0.53	0.62	0.53	0.38	0.35	0.44	0.53	0.62	0.68	0.74	0.8	0.84	0.91	0.98	0.99
	Cir30	0.42	0.47	0.5	0.54	0.58	0.65	0.72	0.8	0.8	0.89	0.89	0.89	0.89	0.91	0.91	0.9	0.88	0.66	0.51	0.69	0.39	0.39	0.44	0.43	0.59	0.54	0.7	0.31	0.3	0.18	0.17	0.5	0.53	0.63	0.54	0.38	0.34	0.43	0.52	0.61	0.67	0.73	0.79	0.83	0.9	0.97	0.99	1
	Cir34	0.4	0.44	0.47	0.51	0.55	0.62	0.68	0.76	0.77	0.86	0.87	0.87	0.87	0.9	0.91	0.91	0.89	0.64	0.51	0.68	0.35	0.37	0.44	0.39	0.57	0.52	0.69	0.28	0.3	0.18	0.17	0.49	0.56	0.65	0.55	0.42	0.31	0.41	0.49	0.58	0.64	0.69	0.76	0.8	0.87	0.95	0.98	0.99
	Cir44	0.37	0.42	0.45	0.49	0.54	0.6	0.66	0.74	0.74	0.83	0.84	0.84	0.84	0.88	0.91	0.91	0.9	0.61	0.48	0.66	0.36	0.36	0.44	0.4	0.56	0.5	0.67	0.23	0.29			0.47	0.55	0.69	0.56	0.46	0.29	0.39	0.46	0.56	0.62	0.66	0.72	0.76	0.84	0.92	0.95	0.97
	Cir52	0.35	0.39	0.41	0.45	0.49	0.55	0.61	0.69	0.69	0.79	0.8	0.81	0.81	0.85	0.88	0.89	0.89	0.6	0.47	0.65	0.31	0.33	0.4	0.37	0.54	0.47	0.66	0.22	0.3		0.17	0.44	0.53	0.68	0.58	0.48	0.28	0.35	0.43	0.51	0.57	0.62	0.67	0.71	0.8	0.89	0.92	0.95
	Cir62	0.31	0.35	0.38	0.42	0.46	0.52	0.57	0.65	0.66	0.75	0.75	0.77	0.77	0.81	0.85	0.86	0.87	0.59	0.45	0.64	0.29	0.31	0.39	0.4	0.5	0.44	0.63	0.26	0.26			0.42	0.5	0.66	0.54	0.5	0.25	0.32	0.37	0.46	0.53	0.56	0.61	0.66	0.76	0.85	0.89	0.92
	Cir13_18						0.23	0.32	0.47	0.5	0.56	0.56	0.57	0.58	0.59	0.59	0.61	0.61	0.65	0.39	0.62			0.16	0.28	0.46	0.51	0.68	0.33	0.22			0.37	0.39	0.46	0.49	0.31					0.16	0.23	0.27	0.39	0.55	0.63	0.66	0.67
	Cir24_30					0.16	0.23	0.3	0.41	0.42	0.55	0.59	0.63	0.65	0.67	0.69	0.69	0.67	0.48	0.54	0.59				0.22	0.36	0.39	0.53	0.19	0.41	0.31	0.28	0.44	0.48	0.59	0.48	0.36				0.2	0.25	0.29	0.35	0.41	0.48	0.61	0.65	0.72
	Cir_cum					0.16	0.25	0.35	0.5	0.52	0.63	0.66	0.68	0.69	0.71	0.73	0.75	0.74	0.64	0.53	0.69				0.27	0.46	0.51	0.68	0.29	0.35	0.26	0.24	0.46	0.49	0.6	0.56	0.38					0.21	0.28	0.34	0.44	0.58	0.7	0.74	0.79
	Cir7_8		0.17	0.2	0.24	0.24	0.21	0.2	0.19	0.21	0.26	0.22	0.21	0.19	0.24	0.28	0.24	0.25				0.33	0.22	0.23										0.18	0.18		0.18		0.31	0.29	0.36	0.33	0.34	0.33	0.34	0.39	0.36	0.32	0.3
	Cir8_9		0.18	0.28	0.36	0.42	0.43	0.45	0.43	0.42	0.38	0.37	0.39	0.38	0.38	0.38	0.4	0.32	0.22	0.28	0.27	0.31	0.44	0.46	0.38	0.33	0.26	0.24				0.22	0.16		0.24	0.33				0.35	0.38	0.43	0.45	0.48	0.46	0.45	0.43	0.42	0.39
	Cir9_10			0.17	0.26	0.34	0.34	0.36	0.34	0.3	0.28	0.26	0.19	0.2	0.21	0.21	0.18	0.18				0.32	0.32	0.43	0.43	0.26	0.23														0.37	0.36	0.4	0.42	0.4	0.36	0.34	0.32	0.27
	Cir10_11				0.15	0.23	0.29	0.31	0.33	0.32	0.29	0.29	0.27	0.27	0.33	0.34	0.33	0.34	0.29	0.16	0.26		0.21	0.3	0.4	0.37	0.28	0.3	0.21				0.16	0.17	0.23	0.26						0.34	0.34	0.37	0.38	0.4	0.39	0.4	0.39
	Cir11_12		0.17	0.22	0.27	0.33	0.43	0.48	0.51	0.5	0.51	0.51	0.52	0.5	0.49	0.46	0.43	0.4	0.38	0.26	0.38	0.21	0.27	0.35	0.39	0.56	0.46	0.42	0.17				0.21	0.29	0.28		0.21			0.18	0.27	0.27	0.47	0.46	0.49	0.49	0.52	0.52	0.51
	Cir12_13	0.21	0.26	0.3	0.34	0.39	0.43	0.49	0.54	0.55	0.59	0.58	0.58	0.57	0.57	0.52	0.48	0.45	0.48	0.28	0.45	0.26	0.3	0.36	0.38	0.4	0.46	0.49	0.26	0.23			0.26	0.34	0.31	0.24	0.19	0.25	0.23	0.31	0.37	0.42	0.43	0.58	0.57	0.6	0.65	0.66	0.66
	Cir13_15			0.15	0.17	0.21	0.27	0.33	0.41	0.39	0.43	0.43	0.44	0.43	0.43	0.46	0.48	0.45	0.41	0.29	0.41		0.17	0.17	0.27	0.37	0.35	0.47	0.16	0.17		0.2	0.19	0.28	0.38	0.38	0.17				0.18	0.23	0.31	0.31	0.46	0.48	0.51	0.53	0.53
	Cir15_18							0.24	0.39	0.43	0.48	0.49	0.48	0.5	0.51	0.5	0.51	0.53	0.62	0.35	0.58				0.22	0.4	0.48	0.63	0.34	0.19			0.39	0.34	0.37	0.41	0.31							0.18	0.22	0.42	0.52	0.55	0.57
	Cir18_21					0.19	0.3	0.41	0.54	0.57	0.69	0.71	0.7	0.71	0.73	0.73	0.75	0.74	0.66	0.46	0.66		0.18	0.26	0.28	0.58	0.58	0.7	0.32	0.44	0.25	0.18	0.44	0.49	0.56	0.54	0.42				0.17	0.23	0.27	0.35	0.39	0.49	0.7	0.73	0.75
	Cir21_24		0.17	0.18	0.21	0.24	0.29	0.35	0.45	0.47	0.56	0.6	0.61	0.63	0.65	0.66	0.67	0.66	0.51	0.43	0.55	0.17		0.21	0.23	0.34	0.42	0.52	0.27	0.33	0.31		0.43	0.43	0.54	0.46	0.35				0.19	0.24	0.28	0.35	0.4	0.48	0.58	0.69	0.72
	Cir24_27						0.16	0.25	0.37	0.37	0.49	0.53	0.57	0.57	0.59	0.61	0.61	0.59	0.45	0.44	0.52				0.16	0.32	0.42	0.52		0.38	0.29	0.28	0.32	0.48	0.54	0.43	0.32					0.17	0.21	0.28	0.33	0.41	0.53	0.58	0.67
	Cir27_30			0.18	0.16	0.2	0.24	0.26	0.31	0.32	0.41	0.44	0.46	0.5	0.49	0.49	0.48	0.46	0.32	0.45	0.44		0.24		0.21	0.27	0.18	0.33	0.16	0.3	0.21	0.17	0.44	0.26	0.41	0.33	0.24			0.15	0.23	0.26	0.29	0.32	0.35	0.4	0.46	0.49	0.5
	Cir30_34							0.16	0.24	0.25	0.34	0.37	0.4	0.42	0.49	0.53	0.53	0.55	0.32	0.38	0.41					0.22	0.3	0.36		0.3	0.19	0.21	0.3	0.52	0.53	0.38	0.46							0.19	0.21	0.31	0.44	0.48	0.52
	Cir34_44	0.17	0.2	0.22	0.25	0.3	0.36	0.42	0.51	0.51	0.6	0.61	0.63	0.63	0.68	0.76	0.77	0.78	0.5	0.4	0.54	0.18	0.2	0.26	0.31	0.43	0.38	0.57	0.16	0.28			0.36	0.52	0.72	0.51	0.5		0.18	0.23	0.3	0.36	0.4	0.44	0.49	0.58	0.68	0.72	0.75
	Cir44_52							0.17	0.25	0.25	0.37	0.37	0.39	0.39	0.45	0.51	0.55	0.56	0.31	0.27	0.35			0.19	0.16	0.24	0.18	0.34		0.33			0.21	0.44	0.5	0.47	0.42						0.18	0.23	0.26	0.36	0.47	0.51	0.56
	Cir52_62											0.16	0.18	0.2	0.22	0.26	0.26	0.33		0.21	0.22										0.17		0.17	0.18	0.28	0.16	0.42									0.17	0.24	0.27	0.31
	P_Ht14	0.72	0.8	0.86	0.89	0.92	0.96	0.97	0.96	0.96	0.92	0.91	0.87	0.85	0.83	0.78	0.73	0.71	0.58	0.36	0.56	0.67	0.7	0.66	0.52	0.67	0.47	0.6	0.3				0.42	0.28	0.33	0.27	0.23	0.59	0.7	0.76	0.81	0.83	0.86	0.87	0.87	0.87	0.85	0.82	0.78
	P_Ht26	0.53	0.6	0.66	0.7	0.75	0.82	0.88	0.94	0.95	0.98	0.99	0.98	0.98	0.98	0.94	0.91	0.88	0.74	0.54	0.76	0.53	0.59	0.57	0.52	0.73	0.61	0.75	0.39	0.2	0.24	0.19	0.53	0.46	0.54	0.45	0.36	0.39	0.52	0.6	0.67	0.7	0.76	0.8	0.82	0.87	0.92	0.92	0.9
	P_Ht39	0.41	0.47	0.52	0.56	0.61	0.7	0.77	0.86	0.88	0.94	0.96	0.97	0.97	0.99	0.99	0.98	0.96	0.75	0.61	0.8	0.41	0.49	0.48	0.48	0.7	0.63	0.77	0.4	0.3	0.28	0.26	0.55	0.55	0.68	0.57	0.46	0.28	0.41	0.49	0.57	0.6	0.66	0.71	0.75	0.82	0.9	0.91	0.92
	P_Ht51	0.34	0.39	0.43	0.47	0.52	0.61	0.69	0.79	0.81	0.89	0.92	0.93	0.93	0.96	0.99	0.99	0.99	0.74	0.63	0.8	0.34	0.41	0.42	0.45	0.65	0.62	0.75	0.39	0.35	0.3	0.29	0.55	0.58	0.74	0.63	0.52	0.22	0.35	0.43	0.5	0.53	0.6	0.65	0.69	0.77	0.87	0.89	0.9
	P_Ht59	0.3	0.34	0.39	0.42	0.48	0.56	0.65	0.75	0.77	0.86	0.89	0.9	0.91	0.94	0.98	0.99	0.99	0.72	0.63	0.79	0.3	0.37	0.39	0.42	0.63	0.61	0.73	0.39	0.38	0.31	0.31	0.54	0.6	0.77	0.65	0.54	0.2	0.32	0.39	0.46	0.5	0.56	0.62	0.66	0.74	0.85	0.87	0.88
	P_Ht14_26	0.24	0.29	0.35	0.39	0.44	0.54	0.64	0.76	0.79	0.88	0.91	0.93	0.93	0.96	0.97	0.98	0.96	0.77	0.64	0.83	0.29	0.38	0.38	0.44	0.67	0.66	0.79	0.42	0.38	0.32	0.31	0.55	0.56	0.71	0.6	0.47		0.26	0.34	0.41	0.45	0.52	0.59	0.63	0.72	0.83	0.86	0.87
	P_Ht26_39			0.16	0.2	0.25	0.34	0.44	0.56	0.59	0.72	0.75	0.78	0.79	0.82	0.89	0.93	0.95	0.66	0.62	0.75		0.2	0.24	0.32	0.52	0.57	0.67	0.36	0.46	0.33	0.35	0.49	0.62	0.82	0.7	0.58			0.22	0.27	0.31	0.37	0.43	0.49	0.58	0.72	0.76	0.78
	P_Ht39_51						0.2	0.29	0.41	0.44	0.57	0.61	0.64	0.65	0.69	0.78	0.82	0.87	0.55	0.58	0.65				0.24	0.4	0.47	0.56	0.3	0.47	0.31	0.35	0.43	0.6	0.82	0.7	0.61				0.17	0.21	0.26	0.32	0.38	0.47	0.61	0.66	0.69
	P_Ht51_59							0.19	0.3	0.33	0.47	0.51	0.54	0.55	0.6	0.69	0.74	0.79	0.47	0.54	0.58				0.18	0.31	0.41	0.48	0.26	0.47	0.29	0.34	0.39	0.57	0.8	0.67	0.61						0.19	0.24	0.3	0.39	0.53	0.58	0.61
	P_Cir14	0.78	0.81	0.82	0.83	0.85	0.86	0.85	0.81	0.8	0.8	0.77	0.71	0.7	0.7	0.71	0.68	0.64	0.42	0.3	0.41	0.53	0.53	0.53	0.39	0.47	0.31	0.44	0.2				0.34	0.25	0.43	0.3	0.2	0.71	0.82	0.88	0.93	0.95	0.97	0.98	0.98	0.96	0.89	0.85	0.8
	P_Cir26	0.49	0.53	0.57	0.6	0.64	0.71	0.77	0.83	0.84	0.91	0.9	0.88	0.88	0.9	0.9	0.88	0.85	0.64	0.51	0.68	0.4	0.44	0.47	0.44	0.61	0.54	0.68	0.31	0.34	0.16	0.2	0.49	0.49	0.65	0.51	0.37	0.36	0.5	0.59	0.68	0.73	0.8	0.85	0.89	0.95	0.99	1	0.99
	P_Cir39	0.38	0.41	0.44	0.47	0.52	0.6	0.67	0.76	0.77	0.86	0.86	0.86	0.86	0.89	0.91	0.91	0.89	0.66	0.54	0.7	0.31	0.36	0.41	0.4	0.58	0.54	0.7	0.31	0.39	0.21	0.22	0.5	0.56	0.71	0.56	0.45	0.26	0.38	0.46	0.55	0.6	0.67	0.73	0.78	0.86	0.95	0.97	0.98
	P_Cir51	0.32	0.35	0.38	0.41	0.46	0.54	0.61	0.7	0.71	0.81	0.83	0.82	0.82	0.86	0.88	0.89	0.89	0.64	0.53	0.68	0.26	0.31	0.37	0.37	0.55	0.51	0.68	0.3	0.41	0.23	0.23	0.48	0.58	0.72	0.57	0.49	0.22	0.33	0.4	0.48	0.54	0.59	0.66	0.72	0.81	0.9	0.93	0.95
	P_Cir59	0.3	0.32	0.35	0.38	0.43	0.51	0.58	0.68	0.69	0.79	0.8	0.8	0.8	0.84	0.87	0.87	0.88	0.63	0.52	0.67	0.24	0.29	0.36	0.36	0.53	0.5	0.67	0.29	0.41	0.23	0.23	0.47	0.58	0.72	0.57	0.5	0.21	0.31	0.38	0.45	0.51	0.56	0.63	0.68	0.78	0.88	0.91	0.93
	P_Cir14_26			0.19	0.24	0.3	0.4	0.51	0.64	0.67	0.77	0.79	0.8	0.81	0.84	0.86	0.87	0.86	0.69	0.56	0.73	0.18	0.24	0.3	0.38	0.59	0.61	0.73	0.34	0.42	0.27	0.27	0.49	0.58	0.7	0.59	0.45			0.19	0.29	0.36	0.44	0.52	0.59	0.7	0.84	0.88	0.9
	P_Cir26_39				0.17	0.21	0.29	0.38	0.5	0.52	0.64	0.67	0.67	0.68	0.73	0.76	0.78	0.8	0.57	0.5	0.62		0.16	0.23	0.27	0.44	0.45	0.62	0.26	0.44	0.28	0.24	0.43	0.59	0.69	0.56	0.53			0.16	0.21	0.27	0.32	0.39	0.45	0.57	0.71	0.77	0.8
	P_Cir39_51						0.21	0.27	0.38	0.4	0.52	0.55	0.55	0.56	0.61	0.66	0.67	0.71	0.47	0.43	0.52			0.18	0.19	0.34	0.34	0.52	0.2	0.41	0.26	0.21	0.36	0.56	0.63	0.5	0.53					0.2	0.23	0.3	0.35	0.46	0.6	0.65	0.69
	P_Cir51_59							0.21	0.31	0.32	0.43	0.46	0.47	0.48	0.53	0.58	0.59	0.64	0.4	0.38	0.45					0.28	0.28	0.44	0.16	0.39	0.24	0.2	0.31	0.52	0.58	0.46	0.52						0.17	0.24	0.28	0.39	0.52	0.57	0.62
	Asym_c	0.18	0.18	0.2	0.23	0.26	0.33	0.39	0.49	0.5	0.62	0.64	0.63	0.64	0.68	0.72	0.73	0.75	0.51	0.46	0.56		0.17	0.25	0.26	0.4	0.4	0.56	0.23	0.41	0.23	0.23	0.39	0.56	0.65	0.52	0.54	0.17	0.25	0.29	0.28	0.34	0.38	0.45	0.5	0.59	0.71	0.75	0.78
	lrc_c								-0.2	-0.21	-0.33	-0.38	-0.37	-0.38	-0.41	-0.41	-0.41	-0.4	-0.34	-0.38	-0.41	0.18				-0.24	-0.31	-0.36	-0.15	-0.39	-0.31	-0.26	-0.26	-0.52	-0.5	-0.39	-0.44									-0.22	-0.36	-0.42	-0.43
	c0_c	-0.42	-0.33	-0.28	-0.24	-0.21	-0.16																				0.16			-0.2				-0.2	-0.16			-0.53	-0.48	-0.45	-0.34	-0.29	-0.25	-0.23	-0.19
	Asym_h	0.2	0.21	0.21	0.23	0.27	0.32	0.38	0.45	0.46	0.57	0.6	0.61	0.62	0.66	0.74	0.77	0.81	0.43	0.53	0.54			0.21	0.26	0.34	0.37	0.45	0.22	0.39	0.28	0.33	0.38	0.6	0.77	0.65	0.61		0.22	0.29	0.34	0.36	0.4	0.44	0.48	0.54	0.64	0.68	0.68
	lrc_h										-0.26	-0.3	-0.3	-0.31	-0.33	-0.37	-0.41	-0.41	-0.21	-0.39	-0.32						-0.22	-0.22		-0.41	-0.27	-0.32	-0.21	-0.55	-0.61	-0.53	-0.49							-0.16	-0.19	-0.24	-0.35	-0.38	-0.38
	c0_h	-0.4	-0.36	-0.3	-0.26	-0.21													0.31		0.21					0.27	0.28	0.29	0.2					-0.21				-0.39	-0.37	-0.38	-0.33	-0.27	-0.24	-0.21	-0.19
C		Ht6	Ht12	Ht15	Ht25	Ht28	Ht33	Ht36	Ht42	Ht48	Ht60	Ht6_12	Ht12_15	Ht15_25	Ht25_28	Ht28_33	Ht33_36	Ht36_42	Ht42_48	Ht48_60	Cir12	Cir15	Cir25	Cir28	Cir33	Cir36	Cir42	Cir48	Cir60	Cir12_15	Cir15_25	Cir25_28	Cir28_33	Cir33_36	Cir36_42	Cir42_48	Cir48_60	Asym_c	lrc_c	c0_c	Asym_h	lrc_h
	Ht12	0.74
	Ht15	0.67	0.92
	Ht25	0.57	0.81	0.9
	Ht28	0.51	0.76	0.86	0.96
	Ht33	0.51	0.75	0.85	0.95	0.95
	Ht36	0.51	0.75	0.85	0.94	0.95	0.98
	Ht42	0.46	0.69	0.8	0.92	0.92	0.95	0.95
	Ht48	0.44	0.68	0.78	0.91	0.91	0.94	0.94	0.97
	Ht60	0.4	0.62	0.72	0.85	0.87	0.88	0.89	0.94	0.96
	Ht6_12	0.52	0.96	0.89	0.79	0.75	0.73	0.74	0.68	0.68	0.62
	Ht12_15	0.37	0.53	0.82	0.78	0.75	0.75	0.74	0.72	0.7	0.64	0.52
	Ht15_25	0.19	0.33	0.41	0.76	0.76	0.73	0.72	0.75	0.75	0.72	0.34	0.42
	Ht25_28				0.13	0.39	0.25	0.27	0.25	0.27	0.27		0.09	0.19
	Ht28_33	0.27	0.37	0.43	0.46	0.38	0.65	0.6	0.58	0.56	0.46	0.36	0.39	0.33	-0.19
	Ht33_36	0.09	0.16	0.14	0.12	0.15		0.26	0.14	0.16	0.17	0.16			0.14	-0.16
	Ht36_42	0.19	0.3	0.4	0.54	0.53	0.55	0.5	0.75	0.69	0.69	0.3	0.42	0.56	0.11	0.33	-0.15
	Ht42_48	0.13	0.27	0.3	0.35	0.38	0.38	0.39	0.33	0.54	0.46	0.29	0.26	0.3	0.21	0.19	0.13	0.09
	Ht48_60	0.15	0.26	0.31	0.4	0.42	0.4	0.42	0.51	0.48	0.71	0.27	0.28	0.38	0.16	0.15	0.17	0.49	0.12
	Cir12	0.71	0.95	0.84	0.7	0.64	0.61	0.62	0.54	0.52	0.48	0.88	0.37	0.19		0.19	0.11	0.15	0.12	0.17
	Cir15	0.69	0.92	0.91	0.83	0.79	0.77	0.78	0.73	0.72	0.67	0.88	0.6	0.39	0.09	0.35	0.15	0.36	0.26	0.31	0.92
	Cir25	0.57	0.79	0.85	0.9	0.89	0.87	0.88	0.85	0.85	0.81	0.77	0.69	0.64	0.2	0.41	0.17	0.5	0.36	0.43	0.71	0.88
	Cir28	0.53	0.76	0.82	0.89	0.89	0.87	0.88	0.86	0.86	0.83	0.75	0.67	0.65	0.22	0.42	0.18	0.52	0.38	0.46	0.66	0.85	0.99
	Cir33	0.51	0.75	0.81	0.89	0.89	0.88	0.88	0.87	0.87	0.84	0.73	0.66	0.67	0.24	0.43	0.17	0.54	0.38	0.48	0.64	0.83	0.98	0.99
	Cir36	0.51	0.74	0.8	0.88	0.88	0.87	0.88	0.87	0.87	0.84	0.72	0.65	0.67	0.23	0.42	0.17	0.54	0.38	0.48	0.63	0.83	0.98	0.99	1
	Cir42	0.48	0.71	0.77	0.87	0.87	0.86	0.87	0.87	0.87	0.86	0.7	0.63	0.68	0.25	0.41	0.19	0.56	0.39	0.51	0.6	0.8	0.96	0.98	0.99	0.99
	Cir48	0.48	0.71	0.77	0.86	0.87	0.85	0.86	0.87	0.87	0.86	0.7	0.62	0.68	0.25	0.41	0.19	0.56	0.39	0.51	0.6	0.8	0.96	0.98	0.99	0.99	1
	Cir60	0.44	0.66	0.73	0.83	0.84	0.82	0.84	0.85	0.85	0.86	0.66	0.59	0.67	0.25	0.35	0.19	0.54	0.37	0.54	0.56	0.75	0.93	0.95	0.97	0.97	0.99	0.99
	Cir12_15	0.22	0.37	0.52	0.56	0.55	0.55	0.54	0.56	0.54	0.51	0.37	0.54	0.35	0.15	0.2		0.37	0.1	0.24	0.32	0.66	0.7	0.7	0.68	0.69	0.66	0.65	0.62
	Cir15_25	0.18	0.3	0.45	0.65	0.68	0.66	0.67	0.68	0.69	0.67	0.31	0.52	0.7	0.28	0.3	0.13	0.47	0.33	0.41	0.15	0.39	0.78	0.79	0.8	0.8	0.81	0.81	0.8	0.45
	Cir25_28	0.2	0.4	0.44	0.56	0.6	0.59	0.6	0.62	0.64	0.63	0.42	0.38	0.53	0.28	0.31	0.15	0.44	0.35	0.41	0.24	0.45	0.63	0.74	0.74	0.74	0.75	0.76	0.75	0.43	0.6
	Cir28_33	0.3	0.49	0.54	0.66	0.67	0.67	0.67	0.7	0.69	0.69	0.49	0.46	0.58	0.23	0.36	0.12	0.52	0.27	0.44	0.38	0.55	0.69	0.7	0.79	0.77	0.78	0.78	0.78	0.43	0.63	0.52
	Cir33_36	0.09	0.11	0.11	0.18	0.19	0.19	0.2	0.22	0.23	0.23	0.1		0.21	0.09	0.1		0.17	0.14	0.17		0.16	0.25	0.28	0.24	0.33	0.32	0.33	0.33	0.21	0.27	0.31
	Cir36_42	0.22	0.36	0.4	0.53	0.56	0.54	0.57	0.61	0.63	0.66	0.36	0.35	0.53	0.26	0.23	0.22	0.49	0.33	0.53	0.26	0.43	0.61	0.64	0.66	0.66	0.75	0.74	0.76	0.33	0.63	0.58	0.61	0.18
	Cir42_48	0.27	0.43	0.45	0.51	0.51	0.52	0.53	0.54	0.56	0.55	0.43	0.34	0.41	0.15	0.28	0.12	0.37	0.31	0.34	0.33	0.46	0.56	0.6	0.62	0.62	0.62	0.68	0.67	0.34	0.49	0.57	0.53	0.27	0.44
	Cir48_60	0.22	0.4	0.45	0.56	0.58	0.55	0.57	0.62	0.63	0.68	0.41	0.39	0.51	0.21	0.21	0.17	0.48	0.31	0.53	0.32	0.47	0.63	0.66	0.69	0.69	0.73	0.73	0.82	0.39	0.61	0.57	0.64	0.26	0.72	0.49
	Asym_c	0.42	0.64	0.69	0.8	0.81	0.79	0.81	0.82	0.83	0.83	0.64	0.55	0.66	0.26	0.38	0.21	0.56	0.39	0.54	0.54	0.72	0.88	0.91	0.93	0.94	0.96	0.97	0.99	0.56	0.77	0.76	0.79	0.35	0.81	0.7	0.85
	lrc_c	-0.23	-0.36	-0.31	-0.39	-0.41	-0.42	-0.45	-0.49	-0.52	-0.55	-0.37	-0.15	-0.35	-0.2	-0.23	-0.22	-0.42	-0.32	-0.5	-0.36	-0.43	-0.41	-0.46	-0.5	-0.51	-0.57	-0.59	-0.63	-0.19	-0.38	-0.5	-0.57	-0.28	-0.73	-0.6	-0.76	-0.74
	c0_c	-0.59	-0.74	-0.59	-0.41	-0.37	-0.36	-0.38	-0.33	-0.33	-0.3	-0.69	-0.19			-0.18	-0.13	-0.12	-0.14	-0.16	-0.83	-0.74	-0.39	-0.35	-0.35	-0.34	-0.34	-0.35	-0.33		0.13	-0.08	-0.24		-0.23	-0.27	-0.28	-0.38	0.53
	Asym_h	0.3	0.49	0.55	0.65	0.65	0.68	0.7	0.8	0.83	0.91	0.5	0.48	0.54	0.2	0.42	0.19	0.73	0.51	0.79	0.3	0.52	0.66	0.68	0.7	0.7	0.72	0.73	0.72	0.38	0.56	0.58	0.59	0.24	0.64	0.5	0.64	0.74	-0.6	-0.28
	lrc_h	-0.19	-0.35	-0.38	-0.42	-0.42	-0.46	-0.48	-0.6	-0.65	-0.75	-0.36	-0.3	-0.33	-0.12	-0.32	-0.2	-0.63	-0.49	-0.8	-0.15	-0.37	-0.46	-0.49	-0.51	-0.51	-0.54	-0.54	-0.52	-0.22	-0.38	-0.47	-0.45	-0.2	-0.54	-0.39	-0.49	-0.56	0.54	0.22	-0.92
	c0_h	-0.58	-0.8	-0.77	-0.62	-0.55	-0.54	-0.56	-0.54	-0.57	-0.58	-0.78	-0.5	-0.15		-0.25	-0.17	-0.32	-0.33	-0.46	-0.77	-0.79	-0.63	-0.61	-0.59	-0.58	-0.57	-0.57	-0.52	-0.28	-0.19	-0.32	-0.36	-0.1	-0.32	-0.34	-0.33	-0.51	0.28	0.57	-0.6	0.64
[truncated: 48 more columns]
